# Supplementary material for: Inhibitory Activities of Samples on Tyrosinases Were Affected by Enzyme Species and Sample Addition Methods
Source: Int J Mol Sci. 2023 Mar 23;24(7):6013. doi: 10.3390/ijms24076013 (PMC10093845; doi:10.3390/ijms24076013)
Supplement: Supplementary file 1 [file ijms-24-06013-s001.zip]

Archive with 1 entries (1 files):
- ijms-2222256-supplementary.pdf
